# Supplementary material for: Gene Expression Analyses of Subchondral Bone in Early Experimental Osteoarthritis by Microarray
Source: PLoS One. 2012 Feb 27;7(2):e32356. doi: 10.1371/journal.pone.0032356 (PMC3288107; doi:10.1371/journal.pone.0032356)
Supplement: Table S1 — Supporting table. (XLS) [file pone.0032356.s001.xls]

## Sheet: ↑↑↑
↑↑↑ is represented for anotated genes that are upregulated at all three time points
Genbank	Symbol	Description	Go
NM_022955	Megf6	Rattus norvegicus multiple EGF-like-domains 6 (Megf6), mRNA [NM_022955]	GO:0005576|GO:0005509
NM_001106629	Steap1	Rattus norvegicus six transmembrane epithelial antigen of the prostate 1 (Steap1), mRNA [NM_001106629]	GO:0005506|GO:0009055|GO:0016491|GO:0016021|GO:0050660
NM_145093	Aard	Rattus norvegicus alanine and arginine rich domain containing protein (Aard), mRNA [NM_145093]	GO:0030324
NM_199407	Unc5c	Rattus norvegicus unc-5 homolog C (C. elegans) (Unc5c), mRNA [NM_199407]	GO:0005515|GO:0004872|GO:0005042|GO:0016020|GO:0007275|GO:0007420|GO:0006915|GO:0030334|GO:0016021|GO:0007165
NM_001106571	Lhx2	Rattus norvegicus LIM homeobox 2 (Lhx2), mRNA [NM_001106571]	GO:0007399|GO:0003700|GO:0030182|GO:0009953|GO:0007420|GO:0006355|GO:0005634|GO:0043565|GO:0046872|GO:0007411|GO:0008270|GO:0007498|GO:0021537|GO:0005622
NM_001107758	Meis2	Rattus norvegicus Meis homeobox 2 (Meis2), mRNA [NM_001107758]	GO:0003700|GO:0045944|GO:0051789|GO:0005730|GO:0006355|GO:0031016|GO:0005634|GO:0009612|GO:0001654|GO:0043565|GO:0003674|GO:0003677|GO:0005737|GO:0005575
NM_001108214	Npas2	Rattus norvegicus neuronal PAS domain protein 2 (Npas2), mRNA [NM_001108214]	GO:0045475|GO:0005667|GO:0051879|GO:0003677|GO:0042745|GO:0045944|GO:0004871|GO:0007165|GO:0006355
NM_001012118	Osr2	Rattus norvegicus odd-skipped related 2 (Drosophila) (Osr2), mRNA [NM_001012118]	GO:0010628|GO:0003676|GO:0033687|GO:0060349|GO:0060021|GO:0042474|GO:0005634|GO:0048704|GO:0001654|GO:0016563|GO:0043565|GO:0046872|GO:0008270|GO:0042476|GO:0005622|GO:0008284
XM_236476	Elovl4	PREDICTED: Rattus norvegicus elongation of very long chain fatty acids (FEN1 [XM_236476]	GO:0008150|GO:0003674|GO:0016021|GO:0005575
NM_001108982	Cfl2	Rattus norvegicus cofilin 2, muscle (Cfl2), mRNA [NM_001108982]	GO:0005515
NM_001107787	Pax1	Rattus norvegicus paired box 1 (Pax1), mRNA [NM_001107787]	GO:0001501|GO:0043367|GO:0007389|GO:0060349|GO:0003677|GO:0045944|GO:0043374|GO:0048538|GO:0001756|GO:0060017|GO:0045449
NM_012550	Ednra	Rattus norvegicus endothelin receptor type A (Ednra), mRNA [NM_012550]	GO:0042310|GO:0004930|GO:0051482|GO:0005886|GO:0001569|GO:0050729|GO:0007204|GO:0001934|GO:0016020|GO:0008217|GO:0007205|GO:0014824|GO:0030315|GO:0016021|GO:0005515|GO:0004872|GO:0001701|GO:0001599|GO:0004962|GO:0007507|GO:0007165|GO:0031965|GO:0051928|GO:0043278|GO:0050678|GO:0014032|GO:0001666|GO:0051281|GO:0030818|GO:0007585|GO:0015758
NM_030868	Nov	Rattus norvegicus nephroblastoma overexpressed gene (Nov), mRNA [NM_030868]	GO:0005576|GO:0005520|GO:0043025|GO:0031012|GO:0030425|GO:0008083|GO:0030424|GO:0001558
NM_031737	Nkx6-1	Rattus norvegicus NK6 homeobox 1 (Nkx6-1), mRNA [NM_031737]	GO:0031018|GO:0003700|GO:0044424|GO:0007275|GO:0021912|GO:0030154|GO:0048709|GO:0045666|GO:0006355|GO:0045687|GO:0021913|GO:0005634|GO:0043565|GO:0032024|GO:0045686|GO:0007224
NM_001109677	LOC100125361	Rattus norvegicus zinc finger protein LOC100125361 (LOC100125361), mRNA [NM_001109677]	GO:0003676|GO:0046872|GO:0008270|GO:0006355|GO:0005622
XM_221074	Abca8	PREDICTED: Rattus norvegicus ATP-binding cassette, sub-family A (ABC1), member 8b (predicted) (Abca8b_predicted), mRNA [XM_221074]	GO:0008150|GO:0003674|GO:0042626|GO:0005524|GO:0016887|GO:0000166|GO:0005575|GO:0006810|GO:0005743
NM_173328	Lgr4	Rattus norvegicus leucine-rich repeat-containing G protein-coupled receptor 4 (Lgr4), mRNA [NM_173328]	GO:0030539|GO:0016500|GO:0005515|GO:0004872|GO:0050673|GO:0005886|GO:0007186|GO:0035239|GO:0016021|GO:0007165
NM_001171802	LOC500413	Rattus norvegicus hypothetical protein LOC500413 (LOC500413), mRNA [NM_001171802]	GO:0016020|GO:0016021
NM_001080380	Tmem30b	Rattus norvegicus transmembrane protein 30B (Tmem30b), mRNA [NM_001080380]	GO:0016020
NM_001109165	Fgfbp3	Rattus norvegicus fibroblast growth factor binding protein 3 (Fgfbp3), mRNA [NM_001109165]	GO:0043117|GO:0005576|GO:0045743|GO:0017134|GO:0008201
NM_199502	Chrdl1	Rattus norvegicus kohjirin (Chrdl1), mRNA [NM_199502]	GO:0007399|GO:0005576|GO:0001709|GO:0001503|GO:0030182|GO:0007275
BC166405	Gja7	Rattus norvegicus gap junction membrane channel protein alpha 7, mRNA (cDNA clone MGC:187215 IMAGE:9021864), complete cds. [BC166405]	GO:0030054|GO:0005922|GO:0005886|GO:0007267|GO:0005921|GO:0016021|GO:0005243
NM_201422	Pcdhac2	Rattus norvegicus protocadherin alpha subfamily C, 2 (Pcdhac2), mRNA [NM_201422]	GO:0007156|GO:0005515|GO:0004872|GO:0016020|GO:0007155|GO:0005886|GO:0005624|GO:0016021|GO:0005509

## Sheet: ↓↓↓
↓↓↓ is represented for anotated genes that are downregulated at all three time points
Genbank	Symbol	Description			Go
NM_145083	Lrrc15	Rattus norvegicus leucine rich repeat containing 15 (Lrrc15), mRNA [NM_145083]			GO:0005515|GO:0016020|GO:0016021|GO:0007154|GO:0005622
NM_001015014	Surf6	Rattus norvegicus surfeit 6 (Surf6), mRNA [NM_001015014]			GO:0044451|GO:0005730|GO:0042254
NM_001106774	Nuak1	Rattus norvegicus NUAK family, SNF1-like kinase, 1 (Nuak1), mRNA [NM_001106774]			GO:0005515|GO:0004674|GO:0005524|GO:0006468
XM_225871	LOC291543	Rattus norvegicus similar to glyceraldehyde-3-phosphate dehydrogenase (LOC291543), mRNA [XM_225871]			GO:0006006|GO:0005488|GO:0051287|GO:0003824|GO:0004365|GO:0055114
NM_001047866	RGD1566343	Rattus norvegicus similar to contactin associated protein-like 5 isoform 1 (RGD1566343), mRNA [NM_001047866]			GO:0016020|GO:0007155|GO:0016021|GO:0007165|GO:0005102
XM_001076168	RGD1564138	PREDICTED: Rattus norvegicus similar to 60S ribosomal protein L29 (P23) (RGD1564138), mRNA [XM_001076168]			GO:0005840|GO:0003735|GO:0006412|GO:0005622
NM_001134614	Fabp12	Rattus norvegicus fatty acid binding protein 12 (Fabp12), mRNA [NM_001134614]			GO:0008289|GO:0005215|GO:0006810
NM_001048042	Nmnat2	Rattus norvegicus nicotinamide nucleotide adenylyltransferase 2 (Nmnat2), mRNA [NM_001048042]			GO:0019674|GO:0004515|GO:0005524|GO:0016779|GO:0016740|GO:0009058|GO:0005737|GO:0019363|GO:0000166|GO:0009435|GO:0005794|GO:0000309
NM_001107526	Blm	Rattus norvegicus Bloom syndrome homolog (human) (Blm), mRNA [NM_001107526]			GO:0051098|GO:0045910|GO:0051782|GO:0005657|GO:0005634|GO:0043140|GO:0003674|GO:0045120|GO:0000079|GO:0051880|GO:0004386|GO:0044237|GO:0009378|GO:0004003|GO:0001673|GO:0006974|GO:0045941|GO:0005737|GO:0000781|GO:0005575|GO:0000405|GO:0000739|GO:0005524|GO:0031297|GO:0000723|GO:0000166|GO:0005730|GO:0000800|GO:0003824|GO:0006281|GO:0003677|GO:0046632|GO:0005622|GO:0006310|GO:0005515|GO:0008026|GO:…
XM_240734	Frmd4a	PREDICTED: Rattus norvegicus FERM domain containing 4A (predicted) (Frmd4a_predicted), mRNA [XM_240734]			GO:0005856|GO:0005488
XM_227632	RGD1559750	PREDICTED: Rattus norvegicus similar to 5-aminoimidazole-4-carboxamide ribonucleotide formyltransferase/IMP cyclohydrolase (RGD1559750), mRNA [XM_227632]			GO:0006164|GO:0004643|GO:0006188|GO:0003937|GO:0003824
XM_225800	LOC291480	PREDICTED: Rattus norvegicus similar to ribosomal protein L19 (LOC291480), mRNA [XM_225800]			GO:0005840|GO:0003735|GO:0006412|GO:0005622
NM_001107380	Znf474	Rattus norvegicus zinc finger protein 474 (Znf474), mRNA [NM_001107380]			GO:0008270|GO:0005622
NM_024147	Evl	Rattus norvegicus Enah/Vasp-like (Evl), mRNA [NM_024147]			GO:0005515|GO:0008154|GO:0017124|GO:0006928|GO:0030027|GO:0005829|GO:0007417|GO:0005522|GO:0005737|GO:0005856|GO:0005925|GO:0007411|GO:0003779
NM_182842	Camk1g	Rattus norvegicus calcium/calmodulin-dependent protein kinase IG (Camk1g), mRNA [NM_182842]			GO:0004683|GO:0043005|GO:0005886|GO:0006468|GO:0005737|GO:0012505|GO:0019722|GO:0005954
NM_001108251	Ubqln2	Rattus norvegicus ubiquilin 2 (Ubqln2), mRNA [NM_001108251]			GO:0005886|GO:0005737|GO:0005488
NM_001000435	Olr1196	Rattus norvegicus olfactory receptor 1196 (Olr1196), mRNA [NM_001000435]			GO:0004984|GO:0050911|GO:0007186|GO:0016021
NM_023026	Agap2	Rattus norvegicus ArfGAP with GTPase domain, ankyrin repeat and PH domain 2 (Agap2), mRNA [NM_023026]			GO:0008060|GO:0005634|GO:0032312|GO:0046872|GO:0007264|GO:0005525|GO:0030295|GO:0005737|GO:0008270|GO:0000166|GO:0019901|GO:0005622
NM_001107630	Vgll2	Rattus norvegicus vestigial like 2 (Drosophila) (Vgll2), mRNA [NM_001107630]			GO:0030528|GO:0005634|GO:0005515|GO:0003713|GO:0007519|GO:0005737|GO:0045944|GO:0045449
NM_001105969	Vangl2	Rattus norvegicus vang-like 2 (van gogh, Drosophila) (Vangl2), mRNA [NM_001105969]			GO:0005515|GO:0090175|GO:0008150|GO:0005886|GO:0007275|GO:0016324|GO:0045197|GO:0001843|GO:0035058|GO:0048547|GO:0003674|GO:0016020|GO:0045176|GO:0005575|GO:0016021
NM_001034151	Tmem54	Rattus norvegicus transmembrane protein 54 (Tmem54), mRNA [NM_001034151]			GO:0016020|GO:0016021
NM_001000016	Olr1439	Rattus norvegicus olfactory receptor 1439 (Olr1439), mRNA [NM_001000016]			GO:0004984|GO:0050911|GO:0007186|GO:0016021

## Sheet: ↓↑↓
↓↑↓ is represented for anotated genes that are downregulated, upregulated and then downregulated again at 1, 2, 4 weeks post-surgery, respectively.
GenbankAccession	GeneSymbol	Description	Go
NM_019312	Itpkb	Rattus norvegicus inositol 1,4,5-trisphosphate 3-kinase B (Itpkb), mRNA [NM_019312]	GO:0046579|GO:0005524|GO:0016740|GO:0005516|GO:0030217|GO:0000166|GO:0045059|GO:0046638|GO:0007166|GO:0008440|GO:0000165|GO:0045061|GO:0016301
NM_001109146	RGD1562492	Rattus norvegicus similar to Orphan sodium- and chloride-dependent neurotransmitter transporter NTT5 (Solute carrier family 6 member 16) (RGD1562492), mRNA [NM_001109146]	GO:0015293|GO:0005887|GO:0016020|GO:0006836|GO:0005328
