# Supplementary material for: Gene Expression Analyses of Subchondral Bone in Early Experimental Osteoarthritis by Microarray
Source: PLoS One. 2012 Feb 27;7(2):e32356. doi: 10.1371/journal.pone.0032356 (PMC3288107; doi:10.1371/journal.pone.0032356)
Supplement: Table S3 — Supporting table. (XLS) [file pone.0032356.s003.xls]

## Sheet: 1W
The enriched categories and representative biological processes significantly identified at 1 week post-surgery
GOID	Term	Fisher-Pvalue	Gene Number	Genes
GO:0032501	multicellular organismal process	0.0057	246	ZEB2//ZAP70//WARS//VWF//VLDLR//VEGFA//VANGL2//UNC5C//UBD//TWIST1//TSPAN12//TPM3//TPH1//TNR//TNNT2//TNFSF11//TMSB10//THY1//THBS4//TGFBR3//TGFBR1//TFPI//SYNJ1//STX2//STAT1//SPINT1//SPARC//SOX6//SOX10//SNAI2//SMPD3//SMO//SLC8A1//SLC5A3//SLC12A2//SIX1//SHOX2//SHBG//SFRP2//SERPINH1//SERPINF1//SERPINE2//SERPINB5//SEMA6D//SEMA6A//SEMA5A//SEMA3D//SDC2//SCN1A//SCG2//SCARB1//RYR2//RYK//ROBO2//RGD1562846//R…
GO:0032502	developmental process	9e-05	213	ZEB2//ZAP70//WARS//VWF//VLDLR//VEGFA//VANGL2//UNC5C//UBD//TWIST1//TSPAN12//TPM3//TPH1//TNR//TNFSF11//TMSB10//THY1//THBS4//TGFBR3//TGFBR1//TFRC//SYNJ1//STX2//STEAP4//SPINT1//SPARC//SOX6//SOX10//SNAI2//SMPD3//SMO//SLC8A1//SLC5A3//SIX1//SHOX2//SHBG//SFRP2//SERPINF1//SERPINE2//SERPINB5//SEMA6D//SEMA6A//SEMA5A//SEMA3D//SDC2//SCG2//RYK//ROBO2//RGD1562846//RET//RB1//RASGRF1//PTPRZ1//PTHLH//PROK2//POU3F3…
GO:0007275	multicellular organismal development	3e-05	198	ZEB2//ZAP70//WARS//VWF//VLDLR//VEGFA//VANGL2//UNC5C//UBD//TWIST1//TSPAN12//TPM3//TPH1//TNR//TNFSF11//THY1//THBS4//TGFBR3//TGFBR1//SYNJ1//STX2//SPINT1//SPARC//SOX6//SOX10//SNAI2//SMPD3//SMO//SLC8A1//SLC5A3//SIX1//SHOX2//SFRP2//SERPINF1//SERPINE2//SERPINB5//SEMA6D//SEMA6A//SEMA5A//SEMA3D//SDC2//SCG2//RYK//ROBO2//RGD1562846//RET//RB1//RASGRF1//PTPRZ1//PTHLH//PROK2//POU3F3//POU2F3//PITX3//PF4//PDX1//…
GO:0048856	anatomical structure development	0.00012	180	ZEB2//ZAP70//WARS//VWF//VLDLR//VEGFA//UBD//TWIST1//TSPAN12//TPM3//TPH1//TNR//TNFSF11//THY1//THBS4//TGFBR3//TGFBR1//SYNJ1//STX2//SPINT1//SPARC//SOX6//SOX10//SMO//SLC8A1//SLC5A3//SIX1//SHOX2//SFRP2//SERPINF1//SERPINE2//SERPINB5//SDC2//SCG2//RYK//ROBO2//RGD1562846//RET//RB1//RASGRF1//PTPRZ1//PTHLH//PROK2//POU3F3//POU2F3//PITX3//PF4//PDX1//PDPN//PDGFRA//PCSK1//PCDHAC2//PCDH18//PARK2//OSR2//NTRK3//NOT…

## Sheet: 2W
The enriched categories and representative biological processes significantly identified at 2 week post-surgery
GOID	Term	Fisher-Pvalue	Gene Number	Genes
GO:0032501	multicellular organismal process	0.04764	173	WARS//VANGL2//UTS2R//UTRN//UNC5C//TXNIP//TSPAN12//TREH//TPT1//TPH1//TNR//TNFSF9//TNFRSF11B//TLR7//TGFB2//TGFB1//TGFA//TFPI2//TAS2R134//TAS1R1//SRD5A2//SOX6//SOX11//SOX10//SOCS3//SMO//SLC6A11//SKIL//SIX1//SHBG//SFRP2//SERPINB5//SEMA6D//SEMA6A//SEMA5A//SDC2//SCIN//SAG//RYR1L//ROBO2//RING1//RET//REC8//PVRL1//PTPRZ1//PTPRR//PTPRM//PTH//PTGS2//PSMC4//PRRX1//PROK1//PRKCG//POU3F3//POU2F3//PLP1//PITX3//P…
GO:0032502	developmental process	0.01263	145	WARS//VANGL2//UTS2R//UTRN//UNC5C//TXNIP//TSPAN12//TREH//TPH1//TNR//TNFSF9//TNFRSF11B//TGFB2//TGFB1//TGFA//SRD5A2//SOX6//SOX11//SOX10//SOCS3//SMO//SLC6A11//SKIL//SIX1//SHBG//SFRP2//SERPINB5//SEMA6D//SEMA6A//SEMA5A//SDC2//SCIN//ROBO2//RING1//RET//REC8//PVRL1//PTPRZ1//PTPRR//PTPRM//PTH//PTGS2//PSMC4//PRRX1//PROK1//POU3F3//POU2F3//PLP1//PITX3//PHOX2A//PGR//PDX1//PCSK1//PCDHAC2//PCDH9//PAX2//PAX1//OST…
GO:0007275	multicellular organismal development	0.00601	135	WARS//VANGL2//UTS2R//UTRN//UNC5C//TXNIP//TSPAN12//TREH//TPH1//TNR//TNFSF9//TNFRSF11B//TGFB2//TGFB1//TGFA//SRD5A2//SOX6//SOX11//SOX10//SOCS3//SMO//SLC6A11//SKIL//SIX1//SFRP2//SERPINB5//SEMA6D//SEMA6A//SEMA5A//SDC2//SCIN//ROBO2//RING1//RET//PVRL1//PTPRZ1//PTPRR//PTPRM//PTH//PTGS2//PSMC4//PRRX1//PROK1//POU3F3//POU2F3//PLP1//PITX3//PHOX2A//PGR//PDX1//PCSK1//PCDHAC2//PCDH9//PAX2//PAX1//OSTN//OSR2//OLI…
GO:0048856	anatomical structure development	0.00412	126	WARS//UTS2R//UTRN//TXNIP//TSPAN12//TREH//TPH1//TNR//TNFSF9//TNFRSF11B//TGFB2//TGFB1//TGFA//SRD5A2//SOX6//SOX11//SOX10//SOCS3//SMO//SLC6A11//SKIL//SIX1//SFRP2//SERPINB5//SDC2//SCIN//ROBO2//RING1//RET//PVRL1//PTPRZ1//PTPRR//PTPRM//PTH//PTGS2//PSMC4//PRRX1//PROK1//POU3F3//POU2F3//PLP1//PITX3//PHOX2A//PGR//PDX1//PCSK1//PCDHAC2//PCDH9//OSTN//OSR2//OLIG2//NTRK3//NRIP1//NOG//NKX6-1//NKX3-1//NEUROG3//NES…

## Sheet: 4W
The enriched categories and representative biological processes significantly identified at 4 week post-surgery
GOID	Term	Fisher-Pvalue	Gene Number	Genes
GO:0010467	gene expression	0.02722	98	ZNF655//ZFP354A//ZFP111//ZCRB1//ZBTB8A//USP4//UBA3//TWISTNB//TRMT6//TRDMT1//TEAD3//TCF3//STRN3//STAT3//SSU72//SSB//SFRS2//SECISBP2//RUNX2//RPS7//RPS27A//RPS15//RPL5//RPL34//RPL22L1//RPL13//RNF2//RHOX5//RHOA//RGD1566073//RGD1565806//RGD1565713//RGD1565117//RGD1565054//RGD1564730//RGD1564617//RGD1563958//RGD1563903//RGD1563300//RGD1563157//RGD1562962//RGD1562755//RGD1562547//RGD1562397//RGD1562381/…
GO:0006412	translation	0	41	TRMT6//SECISBP2//RPS7//RPS27A//RPS15//RPL5//RPL34//RPL22L1//RPL13//RHOA//RGD1566073//RGD1565806//RGD1565713//RGD1565117//RGD1565054//RGD1564730//RGD1564617//RGD1563958//RGD1563903//RGD1563300//RGD1563157//RGD1562962//RGD1562755//RGD1562547//RGD1562397//RGD1562381//RGD1562265//RGD1561919//RGD1560716//RGD1560069//RGD1559951//RGD1559808//RGD1559566//NARS//MTRF1L//MRPS14//MRPL3//LOC367050//LOC306079/…
GO:0034621	cellular macromolecular complex subunit organization	0.01368	18	TUBB2B//TUBA3A//TMSB10//SET//RPS15//RHOA//RGD1563307//RGD1562510//PSRC1//MTRF1L//MTERFD3//MAPT//MAP1B//LOC317165//HIST2H2BE//HIST1H1B//HIST1H1A//EVL//EIF5A2//DLG2//AP2B1//ADRM1
GO:0006325	chromatin organization	0.04592	13	TCF3//SMARCA5//SET//RGD1563307//RGD1562510//PIM3//NR3C1//MORF4L1//LOC317165//LEO1//HIST2H2BE//HIST1H1B//HIST1H1A//EYA2//CBX5
